# Supplementary material for: Neutral and negative mood induction in executive tasks of working memory
Source: Psicol Reflex Crit. 2021 Oct 12;34:31. doi: 10.1186/s41155-021-00196-7 (PMC8511203; doi:10.1186/s41155-021-00196-7)
Supplement: Supplementary file 1 — Additional file 1. Induction group (Negative vs. Neutral) x Tasks Accuracy (Visuospatial vs. Verbal) x Moment (Pre-induction vs. Post-induction). EscalaLikert.: Induction group (Negative vs. Neutral) x Moment (LEAP1 vs. LEAP2) x Expressions (Happy vs. Scared vs. Disgusted vs. Sad vs. Angry). EscalaLikert.: Induction group (Negative vs Neutral) x Moment (List1 vs List2) x Valence Words (Negative vs Neutral vs Positive) [file 41155_2021_196_MOESM1_ESM.xlsx]

## Sheet: Accuracy - TASKS
		Induction group (Negative vs. Neutral) x Tasks Accuracy (Visuospatial vs. Verbal) x Moment (Pre-induction vs. Post-induction)
		Visuospatial Task		Verbal Task
	Subject	Pre-induction	Post-induction	Pre-induction	Post-induction	Induction_Group
	1	0.9	0.833333	0.6	0.69	Negative
	2	0.2	0.433333	0.7	0.81	Negative
	3	0.3	0.433333	0.6	0.81	Negative
	4	1	1	0.8	0.72	Negative
	5	0	0.366667	0.8	0.75	Negative
	6	0.9	0.966667	0.5	0.56	Negative
	7	0.4	0.6	0.7	0.84	Negative
	8	1	1	0.9	0.84	Negative
	9	0.8	1	0.6	0.66	Negative
	10	0.4	0.566667	1	0.88	Negative
	11	0.9	0.9	0.6	0.59	Negative
	12	0.9	0.866667	0.9	0.78	Negative
	13	0.1	0.0333333	0.7	0.47	Negative
	14	0.2	0.3	0.2	0.5	Negative
	15	0.9	0.966667	0.5	0.56	Neutral
	16	0.3	0.9	0.8	0.5	Neutral
	17	0	0.166667	0.3	0.69	Neutral
	18	0.4	0.366667	0.6	0.47	Neutral
	19	0.4	0.966667	0.7	0.5	Neutral
	20	0.3	0.366667	0.8	0.53	Neutral
	21	0.8	0.8	0.5	0.53	Neutral
	22	0.9	0.633333	0.6	0.72	Neutral
	23	0.8	0.766667	0.6	0.47	Neutral
	24	0.6	0.9	0.8	0.91	Neutral
	25	0.7	0.933333	0.8	0.88	Neutral
	26	0.3	0.566667	0.9	0.75	Neutral
	27	1	0.833333	0.9	0.78	Neutral

## Sheet: LEAP
		EscalaLikert.: Induction group (Negative vs. Neutral) x Moment (LEAP1 vs. LEAP2) x Expressions (Happy vs. Scared vs. Disgusted vs. Sad vs. Angry)
		LEAP1 (Pre-induction)					LEAP2 (Post-induction)
	Subject	I am Happy	I am scared	I am disgusted	I feel sad	I am angry	I am Happy	I am scared	I am disgusted	I feel sad	I am angry	Induction_Group
	1	4	1	1	1	1	2	5	3	3	1	Negative
	2	4	1	1	1	1	2	2	3	4	3	Negative
	3	3	3	1	4	3	3	4	2	4	3	Negative
	4	4	2	1	3	3	3	3	3	3	3	Negative
	5	4	3	1	1	2	3	4	4	4	3	Negative
	6	5	2	1	1	3	4	2	2	2	2	Negative
	7	4	2	2	2	2	4	2	2	2	2	Negative
	8	3	2	1	2	1	2	2	3	3	1	Negative
	9	4	1	1	1	1	2	1	1	1	1	Negative
	10	4	1	1	1	1	3	1	3	2	2	Negative
	11	3	2	1	4	1	4	2	2	3	2	Negative
	12	3	4	1	2	1	2	4	3	4	1	Negative
	13	4	2	1	2	4	3	3	5	4	4	Negative
	14	3	2	1	2	1	2	1	2	3	1	Negative
	15	4	2	1	1	3	4	2	1	2	3	Neutral
	16	4	1	1	1	1	4	1	1	1	1	Neutral
	17	1	3	4	4	5	1	4	4	5	5	Neutral
	18	3	3	1	3	4	3	2	3	3	4	Neutral
	19	3	2	2	3	1	2	2	1	3	1	Neutral
	20	2	1	1	3	1	1	1	1	2	1	Neutral
	21	3	1	1	2	4	2	3	1	3	4	Neutral
	22	4	1	1	2	2	3	1	1	2	1	Neutral
	23	3	2	1	2	4	4	3	1	2	4	Neutral
	24	2	4	1	3	3	3	2	1	3	3	Neutral
	25	4	2	1	1	2	4	2	1	1	1	Neutral
	26	3	4	1	4	4	3	3	1	4	4	Neutral
	27	3	4	1	3	4	3	3	1	3	4	Neutral

## Sheet: LIST OF WORDS
	EscalaLikert.: Induction group (Negative vs Neutral) x Moment (List1 vs List2) x Valence Words (Negative vs Neutral vs Positive)
		LIST1 (Pre-induction)			LIST2 (Post-induction)
	Subject	Negative	Neutral	Positive	Negative	Neutral	Positive	Induction_Group
	1	1.4	5.2	7.8	3.6	3.8	7.8	Negative
	2	1.6	6	7.8	1.8	5.4	8	Negative
	3	1	4.8	8	1	4.6	8	Negative
	4	3.4	5.4	6.6	2.6	5.2	6.4	Negative
	5	1.6	4	7.8	1.6	4.2	8	Negative
	6	1.8	6.8	7.8	1	4.2	6.8	Negative
	7	2.6	4.2	7.2	2.8	4.2	7.8	Negative
	8	1.6	4.4	8	1.4	4.8	6.8	Negative
	9	1.4	4.6	7.6	1.6	4.8	7.4	Negative
	10	2	4.6	8	1.2	4.6	7.6	Negative
	11	2	4.2	7.8	1.4	4.4	8	Negative
	12	2.6	5.2	7.4	2.2	4.8	6.8	Negative
	13	4	5.2	7.8	3.4	4.8	7.6	Negative
	14	1.4	6.6	8	1.4	4.4	7.6	Negative
	15	1.4	5	7.2	1.2	5	8	Neutral
	16	2.6	4.6	7.4	1.6	4.4	6.6	Neutral
	17	1.8	4.4	6.8	1	4.6	7.6	Neutral
	18	1	5.4	6.4	1	4.4	8	Neutral
	19	2.2	3.8	7.4	1.2	3.6	7.2	Neutral
	20	1.8	4.4	6.6	1.8	4.2	5.6	Neutral
	21	2	5	6.8	2.2	4.6	6.8	Neutral
	22	1.8	5	7.4	2.4	4.4	5.8	Neutral
	23	1.2	4.8	7.6	1.4	4	7.2	Neutral
	24	2.4	4	6.8	2.8	4.4	6.2	Neutral
	25	1.6	6.4	7.2	1.8	6.4	7.4	Neutral
	26	1.6	5.2	7.8	1.2	4.8	7.6	Neutral
	27	1.4	3.8	7.2	1.2	3.8	7.6	Neutral
